# Supplementary material for: The Effect of Vitamin K2 Supplementation on PIVKA-II Levels in Patients with Severe Motor and Intellectual Disabilities Undergoing Long-Term Tube Feeding
Source: Nutrients. 2023 Oct 25;15(21):4525. doi: 10.3390/nu15214525 (PMC10647752; doi:10.3390/nu15214525)
Supplement: Supplementary file 1 [file nutrients-15-04525-s001.zip]

Archive with 1 entries (1 files):
- nutrients-2602365-supplementary.pdf
